# Supplementary material for: Home at last III: Transferring Uechtritzia and Asian Gerbera species into Oreoseris (Compositae, Mutisieae)
Source: PhytoKeys. 2018 Mar 8;(96):1–19. doi: 10.3897/phytokeys.96.23142 (PMC5904440; doi:10.3897/phytokeys.96.23142)
Supplement: XML Treatment for Oreoseris armena [file phytokeys.96.23142-treatment2.xml]

<!DOCTYPE tp:taxon-treatment
  PUBLIC "-//TaxonX//DTD Taxonomic Treatment Publishing DTD v0 20100105//EN" "tax-treatment-NSO.dtd">
<tp:taxon-treatment xmlns:tp="http://www.plazi.org/taxpub"><tp:treatment-meta><kwd-group><label>Taxon classification</label><kwd><named-content xmlns:xlink="http://www.w3.org/1999/xlink" content-type="kingdom">Plantae</named-content></kwd><kwd><named-content xmlns:xlink="http://www.w3.org/1999/xlink" content-type="order">Asterales</named-content></kwd><kwd><named-content xmlns:xlink="http://www.w3.org/1999/xlink" content-type="family">Asteraceae</named-content></kwd></kwd-group><mixed-citation publication-type="journal"><person-group><name><surname>Xu</surname><given-names>Xiaodan</given-names></name><name><surname>Zheng</surname><given-names>Wei</given-names></name><name><surname>Funk</surname><given-names>Vicki A.</given-names></name><name><surname>Li</surname><given-names>Kexin</given-names></name><name><surname>Zhang</surname><given-names>Jie</given-names></name><name><surname>Wen</surname><given-names>Jun</given-names></name></person-group><article-title>Home at last III: Transferring <italic><tp:taxon-name><tp:taxon-name-part taxon-name-part-type="genus" reg="Uechtritzia">Uechtritzia</tp:taxon-name-part></tp:taxon-name></italic> and Asian <italic><tp:taxon-name><tp:taxon-name-part taxon-name-part-type="genus" reg="Gerbera">Gerbera</tp:taxon-name-part></tp:taxon-name></italic> species into <italic><tp:taxon-name><tp:taxon-name-part taxon-name-part-type="genus" reg="Oreoseris">Oreoseris</tp:taxon-name-part></tp:taxon-name></italic> (<tp:taxon-name><tp:taxon-name-part taxon-name-part-type="family">Compositae</tp:taxon-name-part></tp:taxon-name>, <tp:taxon-name><tp:taxon-name-part taxon-name-part-type="tribe">Mutisieae</tp:taxon-name-part></tp:taxon-name>)</article-title><source>PhytoKeys</source><day>8</day><month>3</month><year>2018</year><volume>2018</volume><issue>96</issue><fpage>1</fpage><lpage>19</lpage><pub-id pub-id-type="doi">10.3897/phytokeys.96.23142</pub-id></mixed-citation></tp:treatment-meta><tp:nomenclature><label>1.</label><tp:taxon-name>
            <tp:taxon-name-part taxon-name-part-type="genus" reg="Oreoseris">Oreoseris</tp:taxon-name-part>
            <tp:taxon-name-part taxon-name-part-type="species" reg="armena">armena</tp:taxon-name-part>
            <object-id xmlns:xlink="http://www.w3.org/1999/xlink" content-type="ipni" xlink:type="simple">urn:lsid:ipni.org:names:77176439-1</object-id>
          </tp:taxon-name><tp:taxon-authority>(Freyn et Sint.) V.A.Funk &amp; J.Wen</tp:taxon-authority><tp:taxon-status xmlns:xlink="http://www.w3.org/1999/xlink" xlink:type="simple">comb. nov.</tp:taxon-status><tp:nomenclature-citation-list><tp:nomenclature-citation><tp:taxon-name>
                <tp:taxon-name-part taxon-name-part-type="genus" reg="Uechtritzia">Uechtritzia</tp:taxon-name-part> <tp:taxon-name-part taxon-name-part-type="species" reg="armena">armena</tp:taxon-name-part></tp:taxon-name><comment>Freyn et Sint., Oesterr. Bot. Z. 42(7): 241. 1892. <tp:taxon-name><tp:taxon-name-part taxon-name-part-type="genus" reg="Gerbera">Gerbera</tp:taxon-name-part> <tp:taxon-name-part taxon-name-part-type="species" reg="armena">armena</tp:taxon-name-part></tp:taxon-name> Beauverd, Bull. Soc. Bot. Genève, ser. 2, 2: 43. 1910.</comment></tp:nomenclature-citation></tp:nomenclature-citation-list></tp:nomenclature><tp:treatment-sec sec-type="distribution" id="SECID0E5YBI"><title>Distribution.</title><p>Armenia and Turkey.</p></tp:treatment-sec></tp:taxon-treatment>
